# Supplementary material for: 3D-printed GelMA/CaSiO3 composite hydrogel scaffold for vascularized adipose tissue restoration
Source: Regen Biomater. 2023 May 8;10:rbad049. doi: 10.1093/rb/rbad049 (PMC10234763; doi:10.1093/rb/rbad049)
Supplement: rbad049_Supplementary_Data [file rbad049_supplementary_data.zip]

Archive with 2 entries (2 files):
- Supplementary Materials.docx
- Publication License.pdf
